# Supplementary material for: Mammary candidiasis: A medical condition without scientific evidence?
Source: PLoS One. 2017 Jul 13;12(7):e0181071. doi: 10.1371/journal.pone.0181071 (PMC5509296; doi:10.1371/journal.pone.0181071)
Supplement: S1 Table — Counts (Log10 cfu/ml) of the main microbial species identified in the milk samples. See at the bottom of the table for abbreviations. (XLSX) (XLSX) [file pone.0181071.s001.xlsx]

## Sheet: Table S1
S1 Table. Microbiological analysis of milk samples from women with and without symptoms of presumptive “mammary candidiasis” after milk extraction by either manual expression or pumping. Counts (Log10 cfu/ml) of the main microbial species identified in the milk samples (see at the bottom of the table for abbreviations).
Samples (column A)/Microorganism (file 2)	Sepi	Saur	Strmit	Strsal	Rothia spp.	Corynebacterium spp.	Enterobacteriaceae	Other Gram-negative bacteria	Yeasts	Calb	Cpar	Scer
A. Women with painful breastfeeding
A.1. Manual extraction
1	4.7		3.72						1.88	1.88
2	4.18		4.3			4.38
3	5.3			3.56
4	3.46		5.18
5	5.24			5.02	2.64
6	4.4	3.17				3.84
7	3.65		3.26
8	4			3.21
9	6.18		3.46
10	4.85			4.42
11			4.52		4.28		2.18
12	4.4			4.86					2.35	2.35
13	5.48		4.06		2.51
14	4.18					2.32
15	5.54		5.03	3.74					2.28	2.28
16	4.49			4.03
17		3.51	4.3		2.44
18	4.34
19	3.54407		4.2
20	4			4.46
21	4.48		4.48
22	4.63
23	4.3		3.9		2.35
24	5.85		4.16	3.88		2.97
25	3.6			5.32					2.35	2.35
26	4.67			4.04
27	3.46		3.7
28	5.48	4.21				3.74
29			5.67	3.98	2.46
30	4.18		5.18		16.68
A.2. Pump extraction
1	4.67		3.84				4.54	2.72	2.27	2.27
2	4.16		4.28			4.41
3	5.48			2.95
4			5.38				4.67	2.84	3.91	3.91
5	5.2			5.12	2.52		5.06	2.66
6	4.4	3.32				3.64
7	3.61
8	3.9						4.48	3.18	4.24	4.24
9	6.18		3.17
10	4.88			4.54
11		3.38	4.36		4.35		2.17	3.2	2.96	2.96
12	4.4			4.78			6	3.54	5.72	5.72
13	5.24		4.54		2.52
14	4.18						5.85	3.42	5.26	5.26
15	5.48		5.11	4.12				3.54	5.18	5.18
16	4.4			4.4			4.4	3.4	4.74	4.74
17		3.64	4.32		2.49		4.86	3.34	4.26	4.26
18	4.36
19	3.32		4				5.36	3.46	3.98	3.98
20	4.16			4.54
21	4.42		4.42
22	4.06						4.54	2.27
23	4.16		3.96
24	5.2		4.04	3.98		2.41
25	3.6			5.21			4.3	3.67	4.92	4.92
26	4.24			4.42				3	4.4	4.4
27	3.48		3.56						51.84	51.84
28	5.06	4.54				3.46	3.96
29			5.7	4.12	2.52
30	4.24		5.32
B. Women without painful breastfeeding
B.1. Manual extraction
31	2.24				2.26
32			2.48	2.35
33	2.36					1.96
34	2.64					2.67
35	1.9				2.72
36	2.48			2.58
37			2.18
38	2.18		2.36
39	3				2.18				2		2
40	2.86			2.88
41	1.92	1.88							2.63	2.63
42	2.32			2.42
43	2.18		2.36
44	1.92			2.46
45	2.24		2.48
46	2.48				1.95
47	1.88			2.42
48			2.9	2.48
49	2.36
50	2.3		2
51	1.88			2.4
52	2.3		2.54
53	2.46			2.38
54	2.36		2.32
55	2.54								1.88			1.88
56			2.54		2.24
57	2.38					1.88
58	1.9	2.06							1.94			1.94
59			2.18	2.53
60	2.04		2.46
B.2. Pump extraction
31	2.32				2.02
32			2.42				4.74	2.82	3.95	3.95
33	2.4			2.17		2.72
34	2.67					2.75	4.34	2.98	4.08	4.08
35	1.49				2.62		4.26	2.49	3.26	3.26
36	2.46						6.18	3.46	5.72	5.72
37			1.97	2.34
38	2.2		2.24				4.32	3.25	4.54	4.54
39	3.18				2				2.49		2.49
40	2.9
41	2.3	1.7		2.93			4.24		2.78	2.78
42	2.36
43	2.38		2.18	2.38
44	2.32						4.48	3.06	4.04	4.04
45	2.42		2.32	2.4
46	2.44
47	2.24						4.94	3.04	3.48	3.48
48			3	2.22					3.02	3.02
49	2.48			2.42			5.36
50	2.32						5.05	2.64	2.76	2.76
51	2
52	2.26		2.29	2.34
53	2.34
54	2.52		2.26	2.38			4.42	3	4	4
55	2.48						4.46	3.14	2			2
56			2.38		2.04		4.52	3.08	4.2	4.2
57	2.42					1.97
58	2.38	2.06					4.24	3.04	2.41			2.41
59			2.26				2.1
60	2.24		2.2	2.42					3.08	3.08
Abbreviations: Sepi, S.epidermidis; Saur, S. aureus; Strmit, S. mitis/oralis; Strsal, S. salivarius; Calb, Candida albicans; Cpar, Candida parapsilosis Scer, Saccharomyces cerevisiae.
