# Supplementary material for: Mammary candidiasis: A medical condition without scientific evidence?
Source: PLoS One. 2017 Jul 13;12(7):e0181071. doi: 10.1371/journal.pone.0181071 (PMC5509296; doi:10.1371/journal.pone.0181071)
Supplement: S2 Table — See at the bottom of the table for abbreviations. (XLSX) (XLSX) [file pone.0181071.s002.xlsx]

## Sheet: Table S2
	S2 Table. Counts (Log10 cfu/ml) of the microbial species identified in the milk samples (n=529) analyzed in this study (see at the bottom of the table for abbreviations).
Nº	Sample	Mes/año	CDG	Mujer	Procedencia	Mes/año	CDG	Mujer	Procedencia	Contacto	cuest?	P	Totales		Sepi	Saur	Shom	Slug	Other Staph	Strmit	Strsal	Strpar	Strves	Other Strep	Rmuc	Rmuc	Ctub	Ckro	Other Coryn	Ent	Enteroc	Levad	Bacilos	Otro tipo	Yeasts	OTROS	Calb
1	1	2009-09-01	M29	Marta	Asturias	2009-09-01	M29	Marta	Asturias	Amamantar (Helena Herrero)		PD	#REF!		5.7																					0
10	2											PI (+)	#REF!		5.3					3.48		3.14		3.48	150	2.58										0
100	3	2009-09-01	M81	Cristina Padiu Rodriguez	El Ferrol	2009-09-01	M81	Cristina Padiu Rodriguez	El Ferrol			PD	#REF!		5.06					4.06	3.95															0
1001	4	03,06,10	M629	Cristina Sánchez González	Madrid	03,06,10	M629	Cristina Sánchez González	Madrid	crisuper@telefonica,net		PD	#REF!		3.7			3.34		4.3		3.4							3							0
1002	5	03,06,10	M630	Tamara Bobes	Torrejon	03,06,10	M630	Tamara Bobes	Torrejon	raquelortega20@hotmail,com	enviará def (envio UP)	PD	#REF!		4.04						3.9															0
1003	6									bobes@ono,com		PI	#REF!		5.01					4.15	4.05															0
1004	7	07,06,10	M631	Carolina Ortín Pérez (1ªm)	Zaragoza	07,06,10	M631	Carolina Ortín Pérez (1ªm)	Zaragoza	Angeles Checa	si-papel	PD	#REF!		3.7	3.43												2.58								0
1005	8									carol,ortin@escolapios,es		PI	#REF!		3.65	3.54										2.64										0
1006	9	07,06,10	M632	Teresa Palanca Arias	Zaragoza	07,06,10	M632	Teresa Palanca Arias	Zaragoza	Angeles Checa	si-email + UP	PD	#REF!		5.7						2.95								2.58							0
1007	10									titapalanca@hotmail,com		PI	#REF!							3.4		3.44		3.59												0
1008	11	07,06,10	M634	Leire	Vitoria	07,06,10	M634	Leire	Vitoria	Centro Primal		PD	#REF!		6.18					5.4			3.15													0
1009	12											PI	#REF!		5.4					6						3										0
1010	13	08,06,10	M635	Verónica Rodriguez Martín	Cartagena	08,06,10	M635	Verónica Rodriguez Martín	Cartagena	verobelchi1996@hotmail,com		PD	#REF!		4.7																					0
1013	14											PI	#REF!				3.7			4.48	4.94															0
1015	15											PI	#REF!		4.51																					0
1016	16	08,06,10	M639	Paloma Lana	Gijón	08,06,10	M639	Paloma Lana	Gijón	Apoyo lactancia materna		PD	#REF!			3.88		5.48																		0
1017	17	08,06,10	M640	Vanesa Álvarez	Gijón	08,06,10	M640	Vanesa Álvarez	Gijón	Apoyo lactancia materna		PD	#REF!		4.18					3.17	5.7															0
1018	18	08,06,10	M642	Elisenda Eixarch Roca	Barcelona	08,06,10	M642	Elisenda Eixarch Roca	Barcelona	I, Marcos	si-email + UP/email (def)	PD	#REF!		3.7				4.1	4.4																0
1019	19											PI	#REF!		4.6					5.24		3.2														0
102	20	2009-09-01	M82	Margarita Bernardo	Asturias	2009-09-01	M82	Margarita Bernardo	Asturias	Amamantar (Helena Herrero)		PD	#REF!		4.18																					0
1020	21	08,06,10	M644	Bárbara Carfi	Barcelona	08,06,10	M644	Bárbara Carfi	Barcelona	I, Marcos	si-email + UP	PD	#REF!							4.1			3.17		650	2.81291			2.88							0
1021	22	08,06,10	M645	Ruth de Diego	Barcelona	08,06,10	M645	Ruth de Diego	Barcelona	I, Marcos		PD	#REF!		3.46			4.24		5.3	4.28															0
1022	23	08,06,10	M647	Olga Gonzalez López	Barcelona	08,06,10	M647	Olga Gonzalez López	Barcelona	I, Marcos		PD	#REF!		5.3		3.47					3.34		3.18												0
1023	24											PI	#REF!		4.88					5.7																0
1024	25											PI	#REF!		4.46												2.3									0
1025	26	09,06,10	M649	Nuria Gonzalez (1ªm)	Madrid	09,06,10	M649	Nuria Gonzalez (1ªm)	Madrid	trespe78@yahoo,es		PD	#REF!		5.3						3.78				1500	2.88										0
1026	27											PI	#REF!		4.8						5.35															0
1028	28	09,06,10	M651	Isis Zappalá Delgado	Madrid Parla)	09,06,10	M651	Isis Zappalá Delgado	Madrid Parla)	matildacuentista@gmail,com	si-email + UP	PD	#REF!		3.6		4.26			4.3		3.38											20000			20000
1029	29											PI	#REF!		3.54					4.26													3250			3250
103	30											PI	#REF!		4.11			3.35			3.9															0
1030	31	09,06,10	M652	María Pascual Gérica	Logroño	09,06,10	M652	María Pascual Gérica	Logroño	mariapgerica@hotmail,com	pd	PD	#REF!		4.04											2.56				3						0
1031	32											PI	#REF!		3.46					3.7					200			2.18								0
1032	33	09,06,12	M655	Ilduara Medranho	Pontevedra	09,06,12	M655	Ilduara Medranho	Pontevedra	Las Nieves		PD	#REF!		5.3							3.3		3.3												0
1033	34	10,06,10	M657	Laura Aragón (1)	Valladolid	10,06,10	M657	Laura Aragón (1)	Valladolid	larma2003@yahoo,es	si-email + UP	PD	#REF!		4.6								3.47						3.44							0
1034	35											PI	#REF!		3.48			3.47			5.4															0
1035	36	10,06,10	M658	Mabel Riba Monge	Lérida	10,06,10	M658	Mabel Riba Monge	Lérida	Alleta de Lleida		PD	#REF!		4.48																					0
1036	37											PI	#REF!							5.1		3.36														0
1037	38	09,06,10	M659	Eva Finestres Vidal	Barcelona	09,06,10	M659	Eva Finestres Vidal	Barcelona	I, Marcos	si-email + UP	PD	#REF!						3.47	4.72					1000	3							20000			20000
1039	39	09,06,10	M660	Isabel Lozano Ortin	Barcelona	09,06,10	M660	Isabel Lozano Ortin	Barcelona	I, Marcos		PD	#REF!		4.4					3.7				3.14												0
1040	40											PI	#REF!		3.54		3.47				4.4															0
1041	41	09,06,10	M661	Eva Rizzo Puerto	Barcelona	09,06,10	M661	Eva Rizzo Puerto	Barcelona	I, Marcos		PD	#REF!		4.04					3.46		3.44														0
1042	42											PI	#REF!		4.65					5.18			3.48													0
1043	43	09,06,10	M662	Nuria García Arenas	Barcelona	09,06,10	M662	Nuria García Arenas	Barcelona	I, Marcos		PD	#REF!		3.46		5.3																			0
1044	44											PI	#REF!		4.4					4.65					6500	3.56	2.3									0
1045	45	09,06,10	M663	Maria Eugenia Gómez Prieto	Barcelona	09,06,10	M663	Maria Eugenia Gómez Prieto	Barcelona	I, Marcos		PD	#REF!		4.94						4.65			3.28	250											0
1046	46											PI	#REF!		4.1		3.7																			0
1047	47	09,06,10	M664	Arancha Congosto de Amuchastegui	Barcelona	09,06,10	M664	Arancha Congosto de Amuchastegui	Barcelona	I, Marcos	si-email	PD	#REF!		4.3					5.18		3.16			22500	3.35										0
1048	48											PI	#REF!		5					4.7				3.2	2500	3.39794										0
1050	49	11,06,10	M666	Virginia	Asturias	11,06,10	M666	Virginia	Asturias	Amamantar		PD	#REF!		4.35		4.4				3.88															0
1051	50											PI	#REF!		4				4	4.3	4.36															0
1052	51	11,06,10	M671	Natalia Sánchez (mujer obesa)		11,06,10	M671	Natalia Sánchez (mujer obesa)		natasm9@hotmail,com	pd	PD	#REF!		3.48		4.18									2.64						50				0
1053	52											PI	#REF!		4.08					3.7		3.14														0
1054	53	14,06,10	M672	Macarena Díaz Mayordomo	Madrid	14,06,10	M672	Macarena Díaz Mayordomo	Madrid	madimaca@hotmail,com	si-email	PD	#REF!		3.9				4.18	3.74									3.52							0
1055	54											PI	#REF!							4.26	4.65															0
1056	55	14,06,10	M673	Diana Morán Espinosa	Madrid	14,06,10	M673	Diana Morán Espinosa	Madrid	d071129@gmail,com	si-email + UP	PD	#REF!		3.93			3.64				3.4		3.52				2.45		3.24						0
1057	56	14,06,10	M675	María Muñoz Rodriguez (1)	Huelva	14,06,10	M675	María Muñoz Rodriguez (1)	Huelva	mariamuro79@hotmail,com	pd	PD	#REF!		4.88					4.4			3.3													0
1058	57											PI	#REF!		5.88					3.9						2.76										0
1059	58	17,09,10	M765	Maria Muñoz Rodriguez (2)	Huelva	17,09,10	M765	Maria Muñoz Rodriguez (2)	Huelva	mariamuro79@hotmail,com		PD	#REF!		5.18					5.4	4.34															0
106	59											PI	#REF!		3.46	3.32					3.52			3.26												0
1060	60											PI	#REF!		3.8					5.48	4.24															0
1061	61	05,11,10	M884	María Munoz Rodriguez (3)	Huelva	05,11,10	M884	María Munoz Rodriguez (3)	Huelva	mariamuro79@hotmail,com		PD	#REF!		4		4.24									2.88										0
1062	62											PI	#REF!		3.54					3.88		3.38														0
1063	63	16,06,10	M676	Sonia Rodriguez Rodriguez	Lugo	16,06,10	M676	Sonia Rodriguez Rodriguez	Lugo	sonia,chantada@gmail,com	si-papel	PD	#REF!		3.9					4.08	5.18						1.97						500			500
1064	64									CS Monforte de Lemos (martina)		PI	#REF!							4					150											0
1065	65	16,06,10	M677	Luisa Rainer Pan	Lugo	16,06,10	M677	Luisa Rainer Pan	Lugo	luisarainer@gmail,com	si-papel	PD	#REF!		4.1		3.88								150											0
1066	66											PI	#REF!		3.46					3.46		3.44		3.44												0
1068	67											PI	#REF!		4.24					6.04	4.1															0
1069	68	16,09,10	M754	Mara Charro Calvillo (2)		16,09,10	M754	Mara Charro Calvillo (2)		mara19791@hotmail,com		PD	#REF!		3.88																		200			200
107	69	2009-09-01	M85	Asuncion Arevalo	Madrid	2009-09-01	M85	Asuncion Arevalo	Madrid	asunvirseda@yahoo,com	email (def)	PD	#REF!		4.18	3.72													3.28							0
1070	70	17,06,10	M679	Inmaculada Mayor del Hoyo	Zaragoza	17,06,10	M679	Inmaculada Mayor del Hoyo	Zaragoza	Angeles Checa	si-papel	PD	#REF!		5.1											3.28										0
1071	71											PI	#REF!		3.48					3.24	3.88				50			2.16					1000			1000
1073	72											PI	#REF!		4							3.32														0
1074	73	16,06,10	M682	Cristina Domenech Franco	Barcelona	16,06,10	M682	Cristina Domenech Franco	Barcelona	I, Marcos		PD	#REF!		4.1						4									3.15						0
1075	74											PI	#REF!		5								5.24													0
1076	75											PI	#REF!			4.54				4.24304					500				4.54							0
1077	76	16,06,10	M684	Marcela Mora Vera	Barcelona	16,06,10	M684	Marcela Mora Vera	Barcelona	I, Marcos		PD	#REF!		3.54					4.3	4.51			3.39794									1750			1750
1078	77											PI	#REF!		3.7		4.48					3.24											3000			3000
108	78											PI	#REF!		4.48											3										0
1080	79											PI	#REF!		3.54					3.48	5												20000			20000
1081	80	17,06,10	M687	Maria Rosario Garcia Lopez (encantada colaborar)	Madrid	17,06,10	M687	Maria Rosario Garcia Lopez (encantada colaborar)	Madrid	garcialopez,maria@gmail,com	si-email + UP	PD	#REF!		4.24				4.1																	0
1082	81											PI	#REF!		3.88													2.36								0
1083	82	17,06,10	M688	Rocio Tena Sánchez	Parla	17,06,10	M688	Rocio Tena Sánchez	Parla			PD	#REF!		4.51					5.1	4.04				1000	3										0
1084	83											PI	#REF!		4.83					3.7	3.88															0
1085	84	17,06,10	M689	Anna Horbach	Vilanova i la Geltrú	17,06,10	M689	Anna Horbach	Vilanova i la Geltrú	ritadacostabcn@gmail,com	email (def)	PD	#REF!		4.54		3.78																			0
1086	85											PI	#REF!		4.4					4.7					400					3.24						0
1087	86	22,06,10	M691	Mª Carmen Fernandez Ameneiros	Ferrol	22,06,10	M691	Mª Carmen Fernandez Ameneiros	Ferrol	mariaferrolto@yahoo,es	si-email	PD	#REF!		3.88					5.1				3.24304	500	2.69897										0
1088	87											PI	#REF!		3.7					4.83		3.26			400											0
1089	88	22,06,10	M692	Mª Pilar Soto García	Murcia	22,06,10	M692	Mª Pilar Soto García	Murcia			PD	#REF!		3.65					4.1	4.54															0
109	89	2009-09-01	M86	Belen Sanchez Teira, colabora en lo q sea	Madrid	2009-09-01	M86	Belen Sanchez Teira, colabora en lo q sea	Madrid	belen@cuatrotuercas,com	email (def)	PD	#REF!		4.88						4.7		4.17													0
1090	90	22,06,10	M693	Rosa Sevilla García	Madrid	22,06,10	M693	Rosa Sevilla García	Madrid	rosasevillagarcia@gmail,com	si-email	PD	#REF!		4.7					4.7						2.9			2.9							0
1091	91											PI	#REF!		4.3					5	3.9															0
1092	92	22,06,10	M694	Mónica Gallego Moron	Madrid	22,06,10	M694	Mónica Gallego Moron	Madrid	monikare02@hotmail,com	si-email + UP	PD	#REF!		4					3.7		3.24		3.46	350											0
1093	93											PI	#REF!		5.4					4.35	4.2															0
1094	94	24,06,10	M695	Elena Goya Balzategui (1)	Madrid	24,06,10	M695	Elena Goya Balzategui (1)	Madrid	elegoba@ono,com	si-email	PD	#REF!		3.65		4.08			4.88					2000	3										0
1095	95											PI	#REF!		5.18				2.48						30000	4.2										0
1097	96	29,06,10	M697	Susana Nuñez	Madrid	29,06,10	M697	Susana Nuñez	Madrid	supanusa@hotmail,com		PD	#REF!		3.7					4.83		3.14														0
1098	97											PI	#REF!		4					3.7	4.54															0
1099	98	30,06,10	M698	Vanesa Carrera Gastón	Narón (A Coruña)	30,06,10	M698	Vanesa Carrera Gastón	Narón (A Coruña)	Isaura Gonzalez Martínez	si-papel	PD	#REF!		3.46					5.3			3.7													0
11	99											PI	#REF!		5.17																					0
110	100											PI	#REF!		3.65		4.3							3.42												0
1100	101									vanesirvi_21@hotmail,com		PI	#REF!		3.7					3.48					250		3.23			3.18						0
1101	102	30,06,10	M699	Cintia del Sol Salas	Madrid	30,06,10	M699	Cintia del Sol Salas	Madrid	cintycom@hotmail,com	si-email	PD	#REF!		4.35						3.97				5000	3.69897										0
1102	103											PI	#REF!		4.4						4.1				4000											0
1103	104	01,07,10	M700	Jeannette Viviana Pino Freire (1)	Madrid	01,07,10	M700	Jeannette Viviana Pino Freire (1)	Madrid	jpinof@yahoo,com	si-papel + UP	PD	#REF!		4.17609					6		3.3														0
1104	105											PI	#REF!		3.48	3.4												2.04	2.65							0
1105	106											PI	#REF!		4.65						5.48			3.39794												0
1106	107	01,07,10	M702	Andrea Bernal Suárez	Oviedo	01,07,10	M702	Andrea Bernal Suárez	Oviedo	Helena Herrero		PD	#REF!		4.35																	350			2.54	0	2.54
1107	108											PI	#REF!		5.3					3.7												10000				0
1108	109											PI	#REF!		4						4.18															0
1109	110	01,07,10	M706	Patricia Momparte	Asturias	01,07,10	M706	Patricia Momparte	Asturias	Helena Herrero		PD	#REF!		5.48										2750	3.43933				3						0
111	111	2009-09-01	M86a	Ana Martin (1)	Madrid	2009-09-01	M86a	Ana Martin (1)	Madrid	amm,legalmail@gmail,com		PD	#REF!		3.58						4.78															0
1112	112	05,07,10	M708	Beatriz Alvarez Acero	Madrid	05,07,10	M708	Beatriz Alvarez Acero	Madrid	betry-alvarez@hotmail,com	si-email	PD	#REF!		4.51					5.24	3.77								3.4							0
1113	113											PI	#REF!		5.24						3.7															0
1114	114	08,07,10	M709	Eva Mª Bares Camarero	Alcala Henares	08,07,10	M709	Eva Mª Bares Camarero	Alcala Henares	evabaresc@hotmail,com	pd	PD	#REF!		4.18					4		3.14		3.39794	2750	3.43933	2.14				400					0
1115	115											PI	#REF!		4					4.24					100						50					0
1116	116	08,07,10	M710	Violeta Valencia	Madrid	08,07,10	M710	Violeta Valencia	Madrid	viovalencia@hotmail,com	pd	PD	#REF!								4.7				3250	3.3										0
1117	117											PI	#REF!		4.74					3.41	3.98				350											0
1118	118	08,07,10	M711	Elena Martínez Casado	Madrid	08,07,10	M711	Elena Martínez Casado	Madrid	lareinamora@yahoo,com	pd	PD	#REF!		4.87														3.59							0
1119	119											PI	#REF!		4.7					5.17		3.22		3.59												0
112	120											PI	#REF!		3.48			2.88			4.3															0
1120	121	12,07,10	M712	Cecilia Fernández		12,07,10	M712	Cecilia Fernández		cef9@hotmail,com		PD	#REF!		4.3					4.6			3.12													0
1121	122											PI	#REF!		4.38					4.51																0
1122	123	13,07,10	M713	Maite Linares	Madrid	13,07,10	M713	Maite Linares	Madrid	mlinares@ceu,es		PD	#REF!		4.6						5.38															0
1123	124											PI	#REF!		4					3.88	4.7			3.24304	500	2.69897										0
1125	125	15,07,10	M715	Ana Sacristan García	Madrid	15,07,10	M715	Ana Sacristan García	Madrid	anasacris14@gmail,com	email (def)	PD	#REF!		5.46						3.78															0
1126	126											PI	#REF!		3.78					4.78				3.17609												0
1127	127	19,07,10	M716	Esther Huertas Díaz	Madrid	19,07,10	M716	Esther Huertas Díaz	Madrid	ehuertasdiaz@yahoo,es	si-email + UP	PD	#REF!		4.78							3.32														0
1128	128											PI	#REF!																4.54							0
1129	129	20,07,10	M717	Victoria Penide López (1)	A Coruña	20,07,10	M717	Victoria Penide López (1)	A Coruña	victoria@penide,net	si-email + UP	PD	#REF!		3.72					4.24	4.6			3.17609	2250	3.35218										0
1130	130											PI	#REF!		4.63					5.18					2500	3.39794										0
1131	131											PI	#REF!		5.18					5.46							2.26									0
1132	132	20,07,10	M718	Nuria Minguelez	Burgos	20,07,10	M718	Nuria Minguelez	Burgos	nmiguelezf@hotmail,com		PD	#REF!		3.46						5.1	3.1														0
1133	133											PI	#REF!		3.7																					0
1134	134	21,07,10	M719	Nerea	Vitoria	21,07,10	M719	Nerea	Vitoria	centroprimal@yahoo,es		PD	#REF!		4.7					5.18					300000											0
1135	135											PI	#REF!		5.1														2.7							0
1136	136											PI	#REF!		3.48		4.24				4.6				350	2.54407										0
1137	137	07,07,10	M721	Verónica Upton (1)	Lleida	07,07,10	M721	Verónica Upton (1)	Lleida	veronicaupton@gmail,com	email (def)	PD	#REF!		4.6					5.3				3.48								550				0
1138	138											PI	#REF!		5.04					4.7			3.54									350			2.34	0	2.34
1139	139	05,11,10	M721a	Verónica Upton (2)		05,11,10	M721a	Verónica Upton (2)				PD	#REF!		4.7																					0
114	140	2009-10-01	M90	Ursula Calderon Sanchez	Barcelona	2009-10-01	M90	Ursula Calderon Sanchez	Barcelona	Inma Marcos		PD	#REF!		4.35218					3.6	3.78															0
1140	141											PI	#REF!		4.78														2.67							0
1141	142	22,07,10	M722	Ana Dominguez Muñoz	Guadarrama	22,07,10	M722	Ana Dominguez Muñoz	Guadarrama	anitauned@hotmail,com		PD	#REF!		5.1			3.6				3.18														0
1142	143											PI	#REF!							4.09691	4.24				3500	3.24										0
1143	144	23,07,10	M723	Montserrat Peinado Rodriguez (obesa)	Alicante	23,07,10	M723	Montserrat Peinado Rodriguez (obesa)	Alicante	mon@vetersalud,com	si-papel (envie UP)	PD	#REF!		3.46	4.04				3.48								2.17								0
1144	145									monipeni1970@hotmail,com		PI	#REF!		4.1					4.78																0
1145	146											PI	#REF!		4.65										50	2.86										0
1146	147	02,09,10	M725	Verónica Cantoral	Zamora	02,09,10	M725	Verónica Cantoral	Zamora			PD	#REF!		3.48					5.24					100											0
1147	148											PI	#REF!		4.35					3.74			3.88													0
1148	149	02,09,10	M726	Mª Carmen Ramirez Porras (1)	Madrid	02,09,10	M726	Mª Carmen Ramirez Porras (1)	Madrid	mariramirez68@mixmail,com		PD	#REF!		5.18					4.6	3.9															0
1149	150											PI	#REF!		4.18											2.98			2.84							0
115	151											PI	#REF!		4.57					4.04	3.88															0
1150	152	07,10,10	M726a	Mª Carmen Ramirez Porras (2)	Madrid	07,10,10	M726a	Mª Carmen Ramirez Porras (2)	Madrid			PD	#REF!		3.9		4.38					3.24		3.42	150											0
1151	153											PI	#REF!		3.65					4.7					750		2.54									0
1152	154	02,09,10	M727	Laura Trinidad Vargas	Madrid	02,09,10	M727	Laura Trinidad Vargas	Madrid	lauratrinidadvargas@hotmail,com		PD	#REF!		4.24						3.78															0
1153	155											PI	#REF!		4.6					4.24			3.65													0
1154	156	03,09,10	M728	Beatriz Maldonado	Madrid	03,09,10	M728	Beatriz Maldonado	Madrid	bbmaldonado@hotmail,com		PD	#REF!		5.24					5.46												250	750		2	750	2
1155	157											PI	#REF!		4.18						4.35			3.4								750	1000			1000
1156	158	03,09,10	M729	Soraya Cuadrado	Madrid	03,09,10	M729	Soraya Cuadrado	Madrid	ortizvillajos1975@hotmail,com		PD	#REF!		3.48	3.6											2.24		2.69			50				0
1157	159											PI	#REF!		4.7					4.48		3.18										150			2.18	0	2.18
1158	160	03,09,10	M730	Matilde Díaz Leal (1)	Madrid	03,09,10	M730	Matilde Díaz Leal (1)	Madrid	matyleal@hotmail,com		PD	#REF!			4.44					4.18											1300				0
1159	161											PI	#REF!								4.44											550				0
116	162	2009-10-01	M91	Alejandra Gonzalez Parga	Barcelona	2009-10-01	M91	Alejandra Gonzalez Parga	Barcelona	Inma Marcos	si-antigua	PD	#REF!		4.6																					0
1160	163	03,09,10	M731	Mª Oreto Solves Pérez	Valencia	03,09,10	M731	Mª Oreto Solves Pérez	Valencia	orsol@msn,com	si-papel	PD	#REF!							4.7	3.9			3.59												0
1161	164	07,09,10	M732	Lola Roldán Tapia	Almería, Lola canguro buceo	07,09,10	M732	Lola Roldán Tapia	Almería, Lola canguro buceo	mdroldan@ual,es	email (def)	PD	#REF!		3.48				3.6						100								200			200
1163	165											PI	#REF!		5.46			3.4		3.88						2.98										0
1164	166	09,09,10	M734	Mª Victoria Guerra Pérez	Burgos	09,09,10	M734	Mª Victoria Guerra Pérez	Burgos			PD	#REF!		5.54						3.6												400			400
1165	167											PI	#REF!		4.24		3.56				4.24	3.32														0
1166	168	09,09,10	M735	Alicia Benito Carmona	Barcelona	09,09,10	M735	Alicia Benito Carmona	Barcelona	I, Marcos		PD	#REF!		4.03						3.9															0
1167	169											PI	#REF!		4.7			3.6		5.4	3.77															0
1168	170	09,09,10	M736	Mª José Asis Garres (1)	Barcelona	09,09,10	M736	Mª José Asis Garres (1)	Barcelona	I, Marcos		PD	#REF!		5											2.68			2.67							0
1169	171											PI	#REF!		5.18			3			4.46															0
117	172									no se acuerda de muchos datos, no va a enviarla		PI	#REF!		5.3														2.78							0
1170	173											PI	#REF!		4.18												2.18									0
1171	174											PI	#REF!		3.46		4			5.7	5.24															0
1172	175	09,09,10	M739	Mireia del Moral	Barcelona	09,09,10	M739	Mireia del Moral	Barcelona	I, Marcos		PD	#REF!		4.24																					0
1173	176											PI	#REF!		5.24																					0
1174	177	06,10,10	M739a	Mireia del Moral	Barcelona	06,10,10	M739a	Mireia del Moral	Barcelona	I, Marcos		PD	#REF!		4.03			3.3																		0
1175	178											PI	#REF!		4.18						4.24												3000			3000
1176	179	10,09,10	M740	Eva María Gallego Morales	Madrid	10,09,10	M740	Eva María Gallego Morales	Madrid	evimorales@hotmail,com		PD	#REF!		4.46					4.18	3.84				3250	3.51188										0
1177	180											PI	#REF!		5.7						4.14	3.4														0
1178	181	10,09,10	M741	Patricia Pastor Gil (1)	Madrid	10,09,10	M741	Patricia Pastor Gil (1)	Madrid	patriciapastor76@yahoo,es	email (def)	PD	#REF!		3.48		4.24			4.7																0
1179	182											PI	#REF!		4.18						4.03			3.24												0
118	183	2009-10-01	M92	Esther Romero Gonzalez	Barcelona	2009-10-01	M92	Esther Romero Gonzalez	Barcelona	Inma Marcos		PD	#REF!						3	3.78	4.7															0
1180	184	09,09,10	M742	Elisa Ruiz Martin	Lleida	09,09,10	M742	Elisa Ruiz Martin	Lleida	Verónica Upton		PD	#REF!		5.88											3										0
1181	185									veronicaupton@gmail,com		PI	#REF!		4.7					4.65																0
1182	186	09,09,10	M743	Maria Dolores Alonso Redondo (1)	Valladolid	09,09,10	M743	Maria Dolores Alonso Redondo (1)	Valladolid	lolita21750@hotmail,com		PD	#REF!			4	3.47												2.84							0
1183	187											PI	#REF!		4.03																					0
1184	188	16,09,10	M745	Taina Lopez Cruz	Barcelona	16,09,10	M745	Taina Lopez Cruz	Barcelona	Inma Marcos		PD	#REF!							3.18	5									3.4						0
1186	189	16,09,10	M746	Cristina Puertas Gomez	Barcelona	16,09,10	M746	Cristina Puertas Gomez	Barcelona	Inma Marcos		PD	#REF!		3.88					4.18				3.6	500											0
1187	190											PI	#REF!		4.65					4.74					22500	4.04										0
1188	191	16,09,10	M747	Anabel Rodriguez Martin	Barcelona	16,09,10	M747	Anabel Rodriguez Martin	Barcelona	Inma Marcos		PD	#REF!		5							3.14														0
1189	192											PI	#REF!		4.7																					0
119	193	2009-10-01	M93	Carme Portoles Ribas	Barcelona	2009-10-01	M93	Carme Portoles Ribas	Barcelona	Inma Marcos		PD	#REF!							3.7	5.7												100			100
1190	194											PI	#REF!		6									3.57												0
1191	195	16,09,10	M749	Maria Isabel Rodriguez Rodriguez	Barcelona	16,09,10	M749	Maria Isabel Rodriguez Rodriguez	Barcelona	Inma Marcos		PD	#REF!		5.1						3.74					2.76										0
1192	196											PI	#REF!		4.3														2.74							0
1193	197	16,09,10	M750	Marta Zudaire Rovira	Barcelona	16,09,10	M750	Marta Zudaire Rovira	Barcelona	Inma Marcos		PD	#REF!		4.7						4.7				50											0
1194	198											PI	#REF!		3.78					4.74					100											0
1195	199	16,09,10	M751	Silvia Colado Lobo	Barcelona	16,09,10	M751	Silvia Colado Lobo	Barcelona	Inma Marcos		PD	#REF!		3.81			3																		0
1196	200											PI	#REF!		4.18					4.51	3.88				50											0
1197	201	16,09,10	M753	Pilar Colas Alcaine (1)	Zaragoza	16,09,10	M753	Pilar Colas Alcaine (1)	Zaragoza	Mª Angeles Checa	si-email + UP	PD	#REF!		3.74							3.44		3.59	750	2.87506				3.35						0
1198	202									macheca@salud,aragon,es		PI	#REF!		4.04						4.18				500	2.69897										0
1199	203	16,09,10	M755	María Consuelo Cardo Monleon	Zaragoza	16,09,10	M755	María Consuelo Cardo Monleon	Zaragoza	Mª Angeles Checa	si-papel	PD	#REF!		4.74					3.48																0
12	204	2009-09-01	M36	Elena Lopez de Arroyabe	Vitoria	2009-09-01	M36	Elena Lopez de Arroyabe	Vitoria	Centro Primal		PD	#REF!		6															3.2						0
120	205											PI	#REF!		3.6			3.38										2.2								0
1201	206	16,09,10	M757	Maria Lourdes Puerta Diloy (1)	Zaragoza	16,09,10	M757	Maria Lourdes Puerta Diloy (1)	Zaragoza	Mª Angeles Checa	si-papel	PD	#REF!		4.18						4.3												3000			3000
1202	207									lachotico@hotmail,com		PI	#REF!		5.88					5.1													1000			1000
1203	208	16,09,10	M759	Maria Dolores Rodriguez Orenes (1)	Murcia	16,09,10	M759	Maria Dolores Rodriguez Orenes (1)	Murcia	H, Herrero	si-email	PD	#REF!		3.54				5.78																	0
1204	209										también antigua	PI	#REF!		4.04												3.65									0
1206	210											PI	#REF!		5					4.54					2000	3.30103										0
1207	211	16,09,10	M760	Raquel Iborra Ortiz	Granada	16,09,10	M760	Raquel Iborra Ortiz	Granada	Mamilactancia		PD	#REF!		4.3																500					0
1208	212	16,09,10	M761	Noelia Garcia Ruiz	Granada	16,09,10	M761	Noelia Garcia Ruiz	Granada	Mamilactancia		PD	#REF!								5.7				1000	3						40000			1.94	0	1.94
1209	213											PI	#REF!		5.6									3.35218												0
121	214											PI	#REF!		5.54					4.65	2.95											50				0
1210	215	16,09,10	M763	Linda Emberger (1)	Granada	16,09,10	M763	Linda Emberger (1)	Granada	Mamilactancia		PD	#REF!		3.88	3.39794	3.7																			0
1211	216											PI	#REF!		3.63	4													2.76							0
1212	217	03,11,10	M763a	Linda Emberger (2)		03,11,10	M763a	Linda Emberger (2)				PD	#REF!		4.15					4.78		3.18			500	2.69897										0
1213	218	16,09,10	M764	Patricia Sampedro	Madrid	16,09,10	M764	Patricia Sampedro	Madrid	past101@hotmail,com	email (def)	PD	#REF!		5.49						4.3															0
1214	219											PI	#REF!		3.48		3.78				5.04			3.17609	875	2.94201	2.54									0
1216	220									efemaroto@yahoo,es		PD: afectado hace 3 semanas	#REF!		3.74		3.30103		2.48	5.15	4.74				450	2.65321										0
1217	221	17,09,10	M767	Sonia Martinez Jimenez	Madrid	17,09,10	M767	Sonia Martinez Jimenez	Madrid	albertomanzanares@hotmail,com		PD	#REF!		5.94						3.9															0
1218	222											PI	#REF!		4						5.68															0
1219	223											PI	#REF!		4.95							3.2														0
122	224	2009-10-01	M95	Laura Espinosa Sanchez	Granada	2009-10-01	M95	Laura Espinosa Sanchez	Granada	Mamilactancia		PD	#REF!		4.04	3.4													3.1							0
1220	225	22,09,10	M770	Gloria Noe Calopa	Lleida	22,09,10	M770	Gloria Noe Calopa	Lleida	gnoeca@gmail,com	email (def)	PD	#REF!		4.54					4.74	4.54															0
1221	226				(V Upton)				(V Upton)			PI	#REF!		5.15					5.04	3.74															0
1222	227	24,09,10	M771	Elisa Muñoz Olmeoilla	I Marcos	24,09,10	M771	Elisa Muñoz Olmeoilla	I Marcos	emuñozo@gmail,com		PD	#REF!		4.48							3.14			1000	3										0
1223	228											PI	#REF!		4.54					3.88				3.24	500											0
1224	229	24,09,10	M772	Laura Benitez (1)	I Marcos	24,09,10	M772	Laura Benitez (1)	I Marcos	laura,tennant@yahoo,co,uk		PD	#REF!		4.6					4	4															0
1225	230											PI	#REF!		3.88			3.24			5.68															0
1226	231	27,10,10	M772a	Laura Benitez (2)		27,10,10	M772a	Laura Benitez (2)				PD	#REF!		4.63																					0
1227	232											PI	#REF!		5.48																					0
1228	233	24,09,10	M774	Linca Serbú	I Marcos	24,09,10	M774	Linca Serbú	I Marcos			PD	#REF!		4.65					4.63		3.18										500				0
1229	234											PI	#REF!		5.3						5.32										1500	250				0
123	235											PI	#REF!		4.34	3.38										3.16			2.67							0
1230	236	24,09,10	M775	Olga Ordi Duran	I Marcos	24,09,10	M775	Olga Ordi Duran	I Marcos	fuzztoon@hotmail,com		PD	#REF!		5.02			3.3		4	4.54															0
1231	237											PI	#REF!		4.54					3.9	3.54															0
1232	238	24,09,10	M776	Flor de Luque Martínez	Almería	24,09,10	M776	Flor de Luque Martínez	Almería	flordeluque@gmail,com	si-papel + UP	PNI	#REF!		4.15					5.6																0
1233	239	24,09,10	M777	Wilma Riolo	Madrid	24,09,10	M777	Wilma Riolo	Madrid	wilma,riolo@gmail,com	email (def)	PD	#REF!		4.1	3																				0
1234	240											PI	#REF!		4.1					4.48												2150				0
1235	241											PI	#REF!					2.88		4.24				3.28	100											0
1236	242											PI	#REF!		3.81		4.1				5.24															0
1237	243	28,09,10	M780	Carmen Ruiz Escobar	Madrid	28,09,10	M780	Carmen Ruiz Escobar	Madrid	cruizescobar@hotmail,com		PD	#REF!		5.7							3.4														0
1238	244											PI	#REF!		5.6				2.4																	0
124	245	2009-10-01	M96	Irene Garrido	Granada	2009-10-01	M96	Irene Garrido	Granada	Mamilactancia		PD	#REF!		5.7											2.88				3	25000					0
1240	246	28,09,10	M783	Ana de Lera	Vitoria	28,09,10	M783	Ana de Lera	Vitoria	Centro Primal		PD	#REF!			4.24304					3.81								2.78							0
1241	247									centroprimal@hayoo,es		PI	#REF!		4					5.1			3.6													0
1242	248	28,09,10	M784	Mª Jesús Vicente Galan	Madrid	28,09,10	M784	Mª Jesús Vicente Galan	Madrid	tochulleno@gmail,com		PD	#REF!		4.24					3.88	4.44			3.47712								50				0
1243	249											PI	#REF!		4.3					4.3	3.68															0
1244	250	05,10,10	M785a	Clara Parada Gonzalez (2)		05,10,10	M785a	Clara Parada Gonzalez (2)				PD	#REF!			3.97772						3.2		3.17609												0
1245	251	30,09,10	M786	Maria Mendez Manzorro	Madrid	30,09,10	M786	Maria Mendez Manzorro	Madrid	zicosmen@gmail,com		PD	#REF!		6					4.7	4.24															0
1246	252											PI	#REF!		4		4.3			3.17	3.54															0
1247	253	30,09,10	M787	Cristina Gamarra Gonzalez	Madrid	30,09,10	M787	Cristina Gamarra Gonzalez	Madrid	crisgamarra@hotmail,com	si-email rev (pedi def)	PD	#REF!		5.1						4.7					3										0
1248	254											PI	#REF!		4.51						4															0
1249	255	30,09,10	M788	Noelia Gomez Fernandez	Mostoles, Madrid	30,09,10	M788	Noelia Gomez Fernandez	Mostoles, Madrid	mnoegom@hotmail,com	email (def)	PD	#REF!		3.81						4.6								2.68							0
125	256											PI	#REF!		6.18				2.42												5000					0
1250	257											PI	#REF!		4.24					4.7																0
1251	258	30,09,10	M789	Anabel Rivera Gonzalez		30,09,10	M789	Anabel Rivera Gonzalez		negritatawmapa_84@hotmail,com		PD	#REF!		4							3.14										150			2.17	0	2.17
1252	259											PI	#REF!		4.4																	1500				0
1253	260	30,09,11	M790	Beatriz Castro Benito	Madrid	30,09,11	M790	Beatriz Castro Benito	Madrid			PD	#REF!		3.54		3.65			4.64			3.7				2.04									0
1254	261											PI	#REF!			4.54					4.74															0
1255	262	05,10,10	M791	Gloria Navarro Sansano (1)	Castellón	05,10,10	M791	Gloria Navarro Sansano (1)	Castellón	Lupe Palau		PD	#REF!		3.81											2.78		2.14								0
1256	263									lupepalau@yahoo,es		PI	#REF!		4.7					3.65																0
1257	264	11,11,10	M791a	Gloria Navarro Sansano (2)		11,11,10	M791a	Gloria Navarro Sansano (2)				PD	#REF!		5.18	3																				0
1258	265											PI	#REF!		4.1		3.78			4.18																0
1259	266	05,10,10	M793	Loli Pasarín Pereira	A Coruña	05,10,10	M793	Loli Pasarín Pereira	A Coruña	Asociación Mamoa: Bibi Fernandez	si-papel	PD	#REF!		5.18																					0
126	267											PI	#REF!		4.4					3.54	3.94				250											0
1260	268									loli,pasarin@gmail,com		PI	#REF!		5.3	3.18										2.84			2.8							0
1261	269	06,10,10	M795	Monica Fuertes Britez (1)	Madrid	06,10,10	M795	Monica Fuertes Britez (1)	Madrid	monifuertes@yahoo,es	si-email rev (pedi def)	PD	#REF!									3.4		3.36												0
1262	270											PI	#REF!						3.81																	0
1263	271	03,11,10	M795a	Monica Fuertes Britez (2)		03,11,10	M795a	Monica Fuertes Britez (2)				PD	#REF!		5.65						3.88											20000				0
1264	272											PI	#REF!		5.4																	4500				0
1265	273	06,10,10	M798	Carola Climent (1)	Castellón	06,10,10	M798	Carola Climent (1)	Castellón	Lupe Palau	email (def)	PD	#REF!		4.22							3.32														0
1266	274									lupepalau@yahoo,es		PI	#REF!		5.7					4.6				3.22												0
1267	275											PI	#REF!							5.3	4.74				50											0
1268	276	06,10,10	M799	Patricia Diaz Morales (1)	Cartagena	06,10,10	M799	Patricia Diaz Morales (1)	Cartagena	patrice_79@hotmail,com	email (def)	PD	#REF!		4.44						4.4															0
1269	277											PI	#REF!		4.74						4															0
127	278	2009-10-01	M98	Marta Gil de Pablo	Madrid	2009-10-01	M98	Marta Gil de Pablo	Madrid	gildepablo@yahoo,es	impreso (falta una parte-solicitada)	PD	#REF!		3.81					3.78	4.18				1500	3.17609										0
1270	279	18,01,11	M799a	Patricia Diaz Morales (2)		18,01,11	M799a	Patricia Diaz Morales (2)				PD	#REF!		4.78														2.88							0
1271	280											PI	#REF!		4																					0
1272	281											PI	#REF!		3.6		4.44			3.44	4.9						2.18					200			2.18	0	2.18
1274	282	06,10,10	M802	Mireia Garcia de Gracia (1)	Barcelona	06,10,10	M802	Mireia Garcia de Gracia (1)	Barcelona	I, Marcos		PD	#REF!		5.4							3.38	3.12													0
1275	283											PI	#REF!		5				2.9																	0
1276	284	06,10,10	M803	Monica Martinez Domenech	Barcelona	06,10,10	M803	Monica Martinez Domenech	Barcelona	I, Marcos		PD	#REF!		4.18					4.6	4.04			3.28	500	2.69897										0
1277	285											PI	#REF!		3.54					3.81					200			2.34			300					0
1278	286	06,10,10	M804	Maria Arroyo Jimenez	Barcelona	06,10,10	M804	Maria Arroyo Jimenez	Barcelona	I, Marcos		PD	#REF!		4					4																0
1279	287											PI	#REF!		4.22	3.3									50				2.9							0
128	288											PI	#REF!		3.78			3.44		4.13	3.81				8000	3.3										0
1280	289	07,10,10	M805	Elena Díez	Madrid	07,10,10	M805	Elena Díez	Madrid	elenadiezv@hotmail,com		PD	#REF!		4.6							3.32														0
1281	290											PI	#REF!		4.9								3.48	3.47712												0
1282	291	07,10,10	M806	Montse Llobera	Lleida	07,10,10	M806	Montse Llobera	Lleida	Verónica Upton	email (def)	PD	#REF!		4.6					3.7					2000	3.30103										0
1283	292											PI	#REF!		3.7		4.08			4.4					100											0
1284	293	08,10,10	M807	Paulina Tello (1)	Madrid	08,10,10	M807	Paulina Tello (1)	Madrid	paulitp@hotmail,com		PD	#REF!		4						5.35															0
1285	294											PI	#REF!		4.4					4.6	4.04				50											0
1286	295	03,11,10,	M807a	Paulina Tello (2)		03,11,10,	M807a	Paulina Tello (2)				PD	#REF!		3.7						5.1															0
1287	296	08,10,10	M808	Ana Gutierrez (Oviedo)	Gijon	08,10,10	M808	Ana Gutierrez (Oviedo)	Gijon	Tere Rico		PD	#REF!		4.6					5.02	4.65				200											0
1288	297									(Helena Herrero)		PI	#REF!		4.04							3.4			50											0
1289	298	08,10,10	M810	Vanessa Antuña	Gijon	08,10,10	M810	Vanessa Antuña	Gijon	Tere Rico		PD	#REF!							5						3										0
129	299											PI	#REF!		3.6				4.2	3.65														2800		2800
1290	300											PI	#REF!		4.3					4.22				3.17609						2.95						0
1291	301											PI	#REF!		5.4						3.78															0
1292	302	13,10,10	M812	Teresa Vernet Muntas	Barcelona	13,10,10	M812	Teresa Vernet Muntas	Barcelona	I, Marcos		PD	#REF!		5.7					4.6		3.36				2.68										0
1293	303											PI	#REF!		5.1					5.4				3.4			2.36									0
1294	304	13,10,10	M813	Maribel Vargas Felices	Barcelona	13,10,10	M813	Maribel Vargas Felices	Barcelona	I, Marcos		PD	#REF!		3.65				4.04		5.04															0
1295	305											PI	#REF!		4.18						3.6															0
1296	306	13,10,10	M814	Montse Rodriguezz Ortiz	Barcelona	13,10,10	M814	Montse Rodriguezz Ortiz	Barcelona	I, Marcos		PD	#REF!		3.78								3.12							3.04						0
1297	307											PI	#REF!		3.88		4.04							3.1383												0
1298	308	13,10,10	M815	Judith Soler Moliner	Barcelona	13,10,10	M815	Judith Soler Moliner	Barcelona	I, Marcos		PD	#REF!		3.74						4.88								2.78							0
1299	309											PI	#REF!		4.04					4.3		3.38				2.49										0
13	310											PI	#REF!		5.7								3.48						2.9							0
130	311	2009-12-01	M250	Julia Palma Ortega (2)		2009-12-01	M250	Julia Palma Ortega (2)				PD	#REF!		4					5	3.7												250			250
1300	312											PI	#REF!		4.6				3.54								2.18									0
1301	313	8,10,10	M817	Monica Rollan	Madrid	8,10,10	M817	Monica Rollan	Madrid	rollan,monica@gmail,com	email (def)	PD	#REF!			4.88													2.84							0
1302	314											PI	#REF!		5.54																					0
1303	315	13,10,10	M818	Eva Coto	Madrid	13,10,10	M818	Eva Coto	Madrid	eva,coto@gmail,com	email (def)	PD	#REF!		4.74						5				4500	3.24										0
1304	316											PI	#REF!		5.3					4.4	3.4				6500	3.81291										0
1305	317	14,10,10	M819	Asun Sabater	Zaragoza	14,10,10	M819	Asun Sabater	Zaragoza	Angeles Checa	si-papel (faltan UP-pedidas)	PD	#REF!		3.54				3.52		5.04															0
1306	318									macheca@salud,aragon,es		PI	#REF!		4.78					4.78		3.22														0
1307	319	14,10,10	M820	Karina Chevanova	Madrid	14,10,10	M820	Karina Chevanova	Madrid	tchevanova3@hotmail,com		PD	#REF!		3.52			2.84																		0
1308	320											PI	#REF!		4.18					5.6			3.38													0
1309	321	15,10,10	M821	Ana Mª Lizcano Vega (1)	Madrid	15,10,10	M821	Ana Mª Lizcano Vega (1)	Madrid	alizcanov@yahoo,es	email (def)	PD	#REF!							3.24	5.3			3.32	500	2.69897							1500			1500
131	322											PI (+)	#REF!		6					4.52													2250			2250
1310	323											PI	#REF!		3.48		4.38				3.98				1500	3.17609							4000			4000
1311	324	22,11,11	M821a	Ana Mª Lizcano Vega (2)		22,11,11	M821a	Ana Mª Lizcano Vega (2)				PD	#REF!		4.04					3.65		3.18			100											0
1312	325											PI	#REF!		5.2				3.56						1000	3										0
1313	326	15,10,10	M822	Nathalie Michaud	Madrid	15,10,10	M822	Nathalie Michaud	Madrid	nathalie,michaud@uam,es	email (def)	PD	#REF!		3.7					4.44	3.54															0
1314	327											PI	#REF!		3.88	3.65												2.54	2.98							0
1315	328	15,10,10	M823	Almudena Armiñana	Madrid	15,10,10	M823	Almudena Armiñana	Madrid	almuarmi@gmail,com	email (def)	PD	#REF!		5.44					4.7		3.34											500			500
1316	329											PI	#REF!		4.6					4.54			3.54										100			100
1317	330	15,10,10	M824	Mª del Pilar Alvarez	Gijón	15,10,10	M824	Mª del Pilar Alvarez	Gijón	H, Herrero	email (def)	PD	#REF!		4						4				3500	3.54407										0
1318	331											PI	#REF!							3.78	3.18				1500	3.17609	2.06			3.46						0
1319	332	15,10,10	M825	Mabel Canal (tiene otra M1007, la puse alli)	Gijón	15,10,10	M825	Mabel Canal (tiene otra M1007, la puse alli)	Gijón	H, Herrero		PD	#REF!						5.28						50											0
132	333											PI	#REF!		4.54					5.3	4.6										200					0
1320	334											PI	#REF!					3.1		3.4			3.24		300											0
1321	335	15,10,10	M826	Nuria Esther Calle Vega	Burgos	15,10,10	M826	Nuria Esther Calle Vega	Burgos			PD	#REF!		4.6						5.4				200								400			400
1322	336											PI	#REF!									3.36		3.54407	100				3.18	3.54			150			150
1323	337	15,10,10	M827	Sara Julian Rigau	Madrid	15,10,10	M827	Sara Julian Rigau	Madrid	sara,julian,r@gmail,com		PD	#REF!		4.02				3.54																	0
1324	338	03,03,11	M828a	Davinia Martín (2)	Madrid	03,03,11	M828a	Davinia Martín (2)	Madrid	davinia_83,ld@hotmail,com		PD	#REF!		5					5.48	4				1500	3.03						100				0
1325	339											PI	#REF!							4.48	4.24			3.17609								50				0
1326	340	19,10,10	M829	Tamara Sanchez-Porro (1)	Madrid	19,10,10	M829	Tamara Sanchez-Porro (1)	Madrid	tamara_5985@hotmail,com	email (def)	PD	#REF!		5.7													1.94								0
1327	341											PI	#REF!		4.6																					0
1328	342	19,10,10	M830	Angela Dominguez Dorado	Madrid	19,10,10	M830	Angela Dominguez Dorado	Madrid	angymanidetres@gmail,com		PD	#REF!		3.48		3.98				5.6				1000	3							1250			1250
1329	343											PI	#REF!							3.6	4								2.88				50			50
133	344	2009-11-01	M170	Yolanda Fernandez Carretero (2) creo q es la misma	Madrid	2009-11-01	M170	Yolanda Fernandez Carretero (2) creo q es la misma	Madrid			PD	#REF!		5.7						3.48															0
1330	345	19,10,10	M831	Ana Sanchez Taúnta	Lleida	19,10,10	M831	Ana Sanchez Taúnta	Lleida	Verónica Upton		PD	#REF!		5.65				3																	0
1331	346	19,10,10	M832	Nicole Baña	A Coruña	19,10,10	M832	Nicole Baña	A Coruña	bibifernandezlema@gmail,com	si-papel (también email ) + UP	PD	#REF!		3.6					4.54					375	2.57403										0
1332	347									nbanagarcia@yahoo,es	colabora en lo q sea	PI	#REF!		4.48							3.18			375							50				0
1333	348	20,10,10	M833	Eva Vegh	Barcelona	20,10,10	M833	Eva Vegh	Barcelona	I, Marcos		PD	#REF!		3.54						5.4															0
1334	349											PI	#REF!		4.78				3.34								2.28									0
1335	350											PI	#REF!		4					5.78					250								300			300
1336	351	20,10,10	M835	Esther Pérez Corominas	Barcelona	20,10,10	M835	Esther Pérez Corominas	Barcelona	I, Marcos		PD	#REF!		4.24					4.6	3.78															0
1337	352											PI	#REF!		5.81								3.18	3.54407												0
1338	353	20,10,10	M836	Laura Collado Quifer	Barcelona	20,10,10	M836	Laura Collado Quifer	Barcelona	I, Marcos		PD	#REF!		3.78			4							200											0
1339	354											PI	#REF!		4.2										600	2.77815			2.95							0
134	355											PI	#REF!		5.48					3.88	4.54	3.14										50			2	0	2
1340	356	20,10,10	M837	Lorena Fernandez Mercham	Barcelona	20,10,10	M837	Lorena Fernandez Mercham	Barcelona	I, Marcos		PD	#REF!		4.6															3.24						0
1341	357											PI	#REF!		5.49				2.8		4.18															0
1342	358	20,10,10	M838	Lola Rios Urbano	Barcelona	20,10,10	M838	Lola Rios Urbano	Barcelona	I, Marcos		PD	#REF!		3.88	3							3.54			2.54		3.58								0
1343	359											PI	#REF!		4.3							3.38														0
1344	360											PI	#REF!		4.54						3.88															0
1345	361									gemmamunoz@sallep,net		PI	#REF!		4.6					3.65																0
1346	362	22,10,10	M841	Belen Esquinas	Madrid	22,10,10	M841	Belen Esquinas	Madrid	belenec@hotmail,es	email (def)	PD	#REF!							4.18	4.8								2.9				250			250
1347	363											PI	#REF!		4.49						4			3.24									250			250
1348	364	22,10,10	M844	Marina Acedo	Madrid	22,10,10	M844	Marina Acedo	Madrid	david,garcia@teys,es		PD	#REF!		6.18					5.48			3.68													0
1349	365											PI	#REF!		5.3					4.6		3.16			500	2.69897										0
135	366											PI	#REF!		3.46						5.49				250									150		150
1350	367	25,10,10	M845	Inma Ibarz	Madrid	25,10,10	M845	Inma Ibarz	Madrid	inmaibarz@hotmail,com	email (def)	PD	#REF!		5.24					4.4				3.47712												0
1351	368											PI	#REF!		4.4				3.46			3.2														0
1352	369	25,10,10	M846	Celia Sobrino Fernández	Madrid	25,10,10	M846	Celia Sobrino Fernández	Madrid	csobrino@uc3m,es		PD	#REF!		3.65		4.7				3.54				150											0
1353	370											PI	#REF!		4					4.24	4.6					2.78										0
1354	371	25,10,10	M847	Carmen Gallicchio Sanchez	Madrid	25,10,10	M847	Carmen Gallicchio Sanchez	Madrid	carmen,logopedia@hotmail,com		PD	#REF!		4.18				2.97					3.17609												0
1355	372											PI	#REF!		5.49						4.54			3.30103												0
1356	373	26,10,10	M848	Silvia Barrio Ruiz	Valladolid	26,10,10	M848	Silvia Barrio Ruiz	Valladolid	samarkanda007@hotmail,com		PD	#REF!		3.54							3.44					2.64		2.8				300			300
1357	374											PI	#REF!		4.4				2.88		2.95															0
1358	375	2010-10-01	M851	Sin nombre	Almeria	2010-10-01	M851	Sin nombre	Almeria	mamilactancia@mamilactancia,com	pd	PD	#REF!		5.48					4.1			3.38													0
1359	376											PI	#REF!		4					4.67																0
136	377	2009-10-01	M102	Beatriz Martin Garcia	Leon	2009-10-01	M102	Beatriz Martin Garcia	Leon			PD	#REF!		5.54					4.48	3.46															0
1360	378	27,10,10	M852	Elena Gonzalez Garcia		27,10,10	M852	Elena Gonzalez Garcia		egonzalez00@wabadoo,es	email cuest devuelto	PD	#REF!		4.3											2.58		2.4								0
1361	379											PI	#REF!		5				3													500			2.7	0	2.7
1362	380	27,10,10	M853	Mª Covadonga Mora Delgado	Alicante	27,10,10	M853	Mª Covadonga Mora Delgado	Alicante	covadongamora@yahoo,es	si-email + UP	PD	#REF!		4.04					4.18	4.04															0
1363	381											PI	#REF!		3.54407					3.88		3.42			200											0
1364	382	28,10,10	M854	Asuncion Gregio Lazaro	Madrid	28,10,10	M854	Asuncion Gregio Lazaro	Madrid	anrullo03@hotmail,com		PD	#REF!		4						3.98				4000	3.2										0
1365	383											PI	#REF!		3.47712						4			3.17609												0
1366	384	28,10,10	M855	Gemma Ivern (1)		28,10,10	M855	Gemma Ivern (1)		ritadacostabcn@gmail,com	email (def)	PD	#REF!		4.17609		4.28																			0
1367	385											PI	#REF!		4.7				3.14							2.6										0
1368	386	02,12,10	M855a	Gemma Ivern (2)		02,12,10	M855a	Gemma Ivern (2)				PD	#REF!		5.85						4.88															0
1369	387	27,10,10	M856	Adela Climent Fombuena		27,10,10	M856	Adela Climent Fombuena		I, Marcos	pd	PD	#REF!		4.18					4			3.17													0
137	388											PI	#REF!		4.67														2.95							0
1370	389											PI	#REF!		3.46					3.78		3.18						2.36		3.24						0
1371	390	27,10,10	M857	Nathalie Lebris		27,10,10	M857	Nathalie Lebris		I, Marcos	pd	PD	#REF!		5.48				2.54		4.78				150								100			100
1372	391											PI	#REF!		4.18					3.17				3.24304	1250	3	2.54						1000			1000
1373	392	27,10,10	M858	Yolanda Gonzalez Tavira		27,10,10	M858	Yolanda Gonzalez Tavira		I, Marcos	pd	PD	#REF!		3.6					4.04		3.21		3.39794	150											0
1374	393	27,10,10	M859	Dalsy Leon		27,10,10	M859	Dalsy Leon		I, Marcos	pd	PD	#REF!		4					5.48																0
1375	394											PI	#REF!		4.18						5				250											0
1376	395	27,10,10	M860	Esther Viñas		27,10,10	M860	Esther Viñas		I, Marcos	pd	PD	#REF!		5.6								3.58													0
1377	396											PI	#REF!		4.44				2.58		4.54								2.8							0
1378	397	29,10,10	M861	Miriam Amado	Gijón	29,10,10	M861	Miriam Amado	Gijón			PD	#REF!		3.48					4										3.18			250			250
1379	398											PI	#REF!		5.18					4.18				3.54407												0
138	399	2009-10-01	M103	Elena Julian Vilchez	Barcelona	2009-10-01	M103	Elena Julian Vilchez	Barcelona	Inma Marcos		PD	#REF!		3.78	3.38													2.94							0
1380	400	29,10,10	M862	Susana Garrido	Gijón	29,10,10	M862	Susana Garrido	Gijón	Amamantar (Teresa Rico)	email (def) - falta responder UP escribir en dic-enero	PD	#REF!		5.65					4.04	5.44				750	2.87506										0
1381	401									roberto@tkconsultoria,com, marido		PI	#REF!		4.18					4.44	4.4				200								800			800
1382	402	29,10,10	M863	Alexandra Salomón	Gijón	29,10,10	M863	Alexandra Salomón	Gijón	Amamantar (Teresa Rico)		PD	#REF!		5				3.08		4.4															0
1383	403											PI	#REF!		4.57					4.6		3.4														0
1384	404	29,10,10	M864	Xiu	Gijón	29,10,10	M864	Xiu	Gijón	Amamantar (Teresa Rico)		PD	#REF!								5.65															0
1385	405											PI	#REF!		4					4					10000	3.58							1500			1500
1386	406	29,10,10	M866	Diula Martínez	Gijón	29,10,10	M866	Diula Martínez	Gijón	Amamantar (Teresa Rico)	si-papel (def)	PD	#REF!		5.11																					0
1387	407											PI	#REF!		4					3.78	3.54															0
1388	408	29,10,10	M867	Elena Sanchez Esteva	Madrid	29,10,10	M867	Elena Sanchez Esteva	Madrid	e,esteva@cespa,es	pd	PD	#REF!		3.46										50			3.04		4.7						0
1389	409											PI	#REF!		6				2.54			3.38														0
139	410											PI	#REF!		4						3.7			3.4												0
1390	411	29,10,10	M868	Sin nombre		29,10,10	M868	Sin nombre				PD	#REF!			4.54									800	2.90309	4.15		2.68							0
1391	412											PI	#REF!					2.94							600	2.77815										0
1392	413	02,11,10	M869	Pautxika Urzaiz Szinetar	Pamplona	02,11,10	M869	Pautxika Urzaiz Szinetar	Pamplona	huts@kineticsoundsystem,com	pd	PD	#REF!		4.48					3.3	3.6				600	2.58										0
1393	414											PI	#REF!		3.78					4.6																0
1394	415	29,10,10	M871	Mª Rosa moreira		29,10,10	M871	Mª Rosa moreira		traxeirexa@hotmail,com	pd	PD	#REF!		6							3.14			400	2.60206										0
1395	416											PI	#REF!								5.3				50											0
1396	417	04,11,10	M872	Carmen Montero de Espinosa	Badajoz	04,11,10	M872	Carmen Montero de Espinosa	Badajoz	carmenmdem@yahoo,es	email (def)-email q pida a Puleva (no recibió tratamiento)	PD	#REF!		3.88				3.76				3.23					2.64		4						0
1397	418											PI	#REF!		3.7	3.38											2.18		3.04							0
1398	419	03,11,10	M873	Beatriz Angulo Nalda	Logroño	03,11,10	M873	Beatriz Angulo Nalda	Logroño	beatrizlog@hotmail,com	pd	PD	#REF!		4.18					4.65																0
1399	420											PI	#REF!		4.88					4.88	4															0
14	421	2009-09-01	M38	Almudena	Madrid	2009-09-01	M38	Almudena	Madrid	?		PD	#REF!		4.78														2.78							0
140	422											PI	#REF!		4					4.81					50											0
1400	423	03,11,10	M874	Celestina Lopez Morte	Logroño	03,11,10	M874	Celestina Lopez Morte	Logroño	clopezm@gasnatural,com	si-email + UP (también en papel)	PD	#REF!		4.65						4.7				50											0
1401	424											PI	#REF!		3.6		4.32			4.3																0
1402	425	04,11,10	M875	Cristiana Sonia Steplecaru		04,11,10	M875	Cristiana Sonia Steplecaru		sonia_raritate@hotmail,com	email (def)	PD	#REF!		5.2					4.7	3.88															0
1403	426											PI	#REF!		5.88														2.68							0
1404	427	04,11,10	M876	Sonia Blasco Martinez (1)	Villanova	04,11,10	M876	Sonia Blasco Martinez (1)	Villanova	ritadacostabcn@gmail,com		PD	#REF!		4.3					3.9		3.18														0
1405	428											PI	#REF!								5.7		3.28													0
1406	429	10,12,10	M876a	Sonia Blasco Martinez (2)	Villanova	10,12,10	M876a	Sonia Blasco Martinez (2)	Villanova			PD	#REF!						3.26	4.57				3.38												0
1407	430											PI	#REF!		4.3						3.98															0
1408	431	03,11,10	M877	Beatriz Estrada Alvarez (1)	Madrid	03,11,10	M877	Beatriz Estrada Alvarez (1)	Madrid	beatrizestradaalvarez@hotmail,com	email (def)	PD	#REF!		3.46					3.88										3.05						0
1409	432											PI	#REF!		4.2					4.78		3.2				2.54										0
141	433	2009-10-01	M105	Rosa Saget Torres	Barcelona	2009-10-01	M105	Rosa Saget Torres	Barcelona	Inma Marcos		PD	#REF!		5.88															3.1			50000			50000
1410	434	25,01,11	M877a	Beatriz Estrada Alvarez (2)		25,01,11	M877a	Beatriz Estrada Alvarez (2)				PD	#REF!		3.57					4.48	5.24															0
1411	435											PI	#REF!		6.11					5.11	4.3															0
1412	436	03,11,10	M878	Eva Micó Barroguet	Barcelona	03,11,10	M878	Eva Micó Barroguet	Barcelona	I, Marcos		PD	#REF!		5.3				2.9																	0
1413	437											PI	#REF!		5.85						5.1															0
1414	438	03,11,10	M879	Noelia Latorra Moya	Barcelona	03,11,10	M879	Noelia Latorra Moya	Barcelona	I, Marcos		PD	#REF!		3.9	3.4													2.72							0
1415	439	03,11,10	M880	Wendy Casamoras Payés	Barcelona	03,11,10	M880	Wendy Casamoras Payés	Barcelona	I, Marcos		PD	#REF!		3.7			2.9		3.6		3.42						2.24		3.14						0
1416	440											PI	#REF!		4.4						5.3															0
1417	441	03,11,10	M882	Minerva Esparcia Gómez	Madrid	03,11,10	M882	Minerva Esparcia Gómez	Madrid	minervaesparcia@hotmail,com	pd	PD	#REF!		5.78								3.24			2.68										0
1418	442											PI	#REF!		3.88	3.32													2.82							0
1419	443	05,11,10	M883	Almudena Flecha Urzay	Madrid	05,11,10	M883	Almudena Flecha Urzay	Madrid	almudena@simplycolors,es	email (def)	PD	#REF!		4.3					4.7																0
142	444											PI	#REF!		5.88						4.78												500			500
1420	445											PI	#REF!		3.7		4.56			3.22		3.38														0
1421	446	05,11,10	M886	Gloria Noe	Lleida	05,11,10	M886	Gloria Noe	Lleida	V, Upton		PD	#REF!		4.81																					0
1422	447											PI	#REF!		4.7					4.48	3.93															0
1423	448											PI	#REF!		3.48				4.14								2									0
1424	449	10,11,10	M888	Angela Vargas	Granada	10,11,10	M888	Angela Vargas	Granada	mamilactancia		PD	#REF!			4.54												2.4								0
1425	450											PI	#REF!			4.07918													2.65							0
1426	451	05,11,10	M889	Noelia Romero Barrios (1)	Madrid	05,11,10	M889	Noelia Romero Barrios (1)	Madrid	noedue81@hotmail,com	email (def)	PD	#REF!		5.9					4.84	4.11															0
1427	452											PI	#REF!		3.78						4.54															0
1428	453	14,12,10	M889a	Noelia Romero Barrios (2)	Madrid	14,12,10	M889a	Noelia Romero Barrios (2)	Madrid			PD	#REF!		4.11					4.6		3.36			150											0
1429	454											PI	#REF!		4.68					3.51					100											0
143	455	2009-10-01	M106	Esther Alpañez Mengual	Barcelona	2009-10-01	M106	Esther Alpañez Mengual	Barcelona	Inma Marcos		PD	#REF!		3.46	3.98								3.39794	2500	3.2										0
1430	456	10,11,10	M890	Eva Salazar Parga	Barcelona	10,11,10	M890	Eva Salazar Parga	Barcelona	I, Marcos		PD	#REF!		5.6			2.88							50											0
1431	457	01,12,10	M891a	Olga Marin Sierra (2)		01,12,10	M891a	Olga Marin Sierra (2)				PD	#REF!		4.6						4.46															0
1432	458											PI	#REF!		3.93					5.2		3.34														0
1433	459	10,11,10	M892	Maria Yunquera Redondo	Barcelona	10,11,10	M892	Maria Yunquera Redondo	Barcelona	I, Marcos	email (def)	PD	#REF!		4.1				2.54		5.24				500	2.5										0
1434	460											PI	#REF!		3.7			3		3.95				3.28	500	2.69897										0
1435	461	10,11,10	M803a	Monica Martinez Domenech	Barcelona	10,11,10	M803a	Monica Martinez Domenech	Barcelona	I, Marcos		PD	#REF!		3.57					4.24																0
1436	462	10,11,10	M894	Maria Guerra Novis	Barcelona	10,11,10	M894	Maria Guerra Novis	Barcelona	I, Marcos		PD	#REF!		4						3.88				400	2.60206										0
1437	463											PI	#REF!		3.95	3.78									50				2.74							0
1438	464	10,11,10	M895	Joke Deschouwer	Barcelona	10,11,10	M895	Joke Deschouwer	Barcelona	I, Marcos		PD	#REF!		4.1					4.24											1000					0
1439	465											PI	#REF!		3.88					4.18		3.3									500					0
144	466											PI	#REF!		4.24				3.04						750	2.87506										0
1440	467	11,11,10	M896	Yolanda Fuentes Gago	Burgos	11,11,10	M896	Yolanda Fuentes Gago	Burgos			PD	#REF!		4.18					4.7	4.48				300											0
1441	468											PI	#REF!		4.54					5.9	4.7				100											0
1442	469	11,11,10	M897	Norma Alvarado Hernández	Madrid	11,11,10	M897	Norma Alvarado Hernández	Madrid	rampenstinki@yahoo,es	pd	PD	#REF!											3.38						5.18						0
1443	470											PI	#REF!		5.6					3.48		3.24			200											0
1444	471											PI	#REF!		4.46				2.42		4															0
1445	472	11,11,10	M899	Ana Torregrosa	Castellón	11,11,10	M899	Ana Torregrosa	Castellón	lupepalau@yahoo,es	email (def)	PD	#REF!		3.88					4.88						2.98										0
1446	473											PI	#REF!		4.24						5.24															0
1447	474	12,11,10	M901	Rosa Maria Mateo Marquez	Murcia	12,11,10	M901	Rosa Maria Mateo Marquez	Murcia	manuelazoocalpe@yahoo,es	si-papel + UP(email)	PD	#REF!		3.78					4.3																0
1448	475	16,11,10	M902	Eva Diaz Santos	Madrid	16,11,10	M902	Eva Diaz Santos	Madrid	eva_diaz_santos@hotmail,com	email (def)	PD	#REF!		4.18						4.18															0
1449	476											PI	#REF!		4.6	3.54													2.9			50				0
145	477	2009-10-01	M107	Maria Perez Rodenas	Barcelona	2009-10-01	M107	Maria Perez Rodenas	Barcelona	Inma Marcos		PD	#REF!		4.88					3.57		3.34					2.3									0
1450	478	17,11,10	M903	Rosa Mª Fernandez de la Fuente	Valladolid	17,11,10	M903	Rosa Mª Fernandez de la Fuente	Valladolid	osvirofe@gmail,com	email (def)	PD	#REF!		3.7				2.38		4.3															0
1451	479											PI	#REF!		4.18					4.78																0
1452	480	17,11,10	M904	Adriana Aranguez		17,11,10	M904	Adriana Aranguez		adriananguez@hotmail,com	email cuest devuelto	PD	#REF!		5.78					4.4					7500	3										0
1453	481											PI	#REF!		4						3.4				2000	3.30103										0
1454	482		M905	Yolanda Martín Lardies	Madrid		M905	Yolanda Martín Lardies	Madrid	yolandalardies@yahoo,es	pd	PD	#REF!		4					4.3	5.18						2									0
1455	483											PI	#REF!		4.3					3.4	4.35															0
1456	484											PI	#REF!		4.7				3.3			3.36														0
1457	485		M907	Vanesa Lores	Madrid		M907	Vanesa Lores	Madrid	marco,a,crespo@gmail,com	email (def)	PD	#REF!		3.9				4.02										2.78							0
1458	486											PI	#REF!		5.93					4.18	5															0
1459	487	18,11,10	M908	Soledad Sebastián Sanchez	Madrid	18,11,10	M908	Soledad Sebastián Sanchez	Madrid	solesebastian@hotmail,com	email (def)	PD	#REF!									3.18		3.28	200000	3.61				4.12						0
146	488											PI	#REF!		4.35					3.9																0
1460	489											PI	#REF!		5.04						3.9				350000	4.7										0
1461	490	19,11,10	M909	Ana Herranz		19,11,10	M909	Ana Herranz		anaherranzbau@hotmail,com	pd	PD	#REF!		4.1					5.78																0
1462	491											PI	#REF!		5.7					4.88		3.3														0
1463	492	22,11,10	M910	Lidia Rebordelo	Madrid	22,11,10	M910	Lidia Rebordelo	Madrid	lrbordelo@gmail,com	email cuest devuelto	PD	#REF!		5.51					4.4	4.35															0
1464	493											PI	#REF!		3.9					3.7	5.04											50			1.88	0	1.88
1465	494	23,11,10	M911	Lia Cabrera García	Alicante	23,11,10	M911	Lia Cabrera García	Alicante	madrega_210@hormail,com	email cuest devuelto	PD	#REF!		5					4.93																0
1466	495											PI	#REF!		3.7					4.04	3.88				50											0
1467	496	24,11,10	M912	Esther Portal Martinez	Madrid	24,11,10	M912	Esther Portal Martinez	Madrid	esther,portal@uclm,es	pd	PD	#REF!		4				3.04			3.36														0
1468	497											PI	#REF!		3.88					4.18			3.28													0
1469	498	24,11,10	M913	Monica Salas	Madrid	24,11,10	M913	Monica Salas	Madrid	msalasgo@hotmail,com	email (def)	PD	#REF!		4.7					3.51							2.16									0
147	499	2009-10-01	M108	Laura Gutierrez Watson	Madrid	2009-10-01	M108	Laura Gutierrez Watson	Madrid	lgutierrez@kesa,es		PD	#REF!		4.96						4.7			3.5									100			100
1470	500	15,11,10	M915	Blanca Casado Santamarías	Madrid	15,11,10	M915	Blanca Casado Santamarías	Madrid	blancacasadoysanta@yahoo,it	email (def)	PD	#REF!		3.7					5.61									3.1							0
1471	501	13,12,10	M916	Eva Llinares Llamas	Alicante	13,12,10	M916	Eva Llinares Llamas	Alicante	evamadeu@hotmail,com	si-email + UP (no tenia resultado-tratm todavia)	PD	#REF!		5.58					4.65		3.36			1000	2.49						1050				0
1472	502	17,11,10	M917	María Rodrigo Molina	Madrid	17,11,10	M917	María Rodrigo Molina	Madrid	martinwollerup@hotmail,com	pd	PD	#REF!		4.7						4.7															0
1473	503	25,11-10	M919-S60	Zurima Izquierdo	Oviedo	25,11-10	M919-S60	Zurima Izquierdo	Oviedo	Asoc, Apoyo lac, Materna Gijón	email (def)-S60, la pasé a sanas, recuentos bajos	PD	#REF!								4.54				50											0
1474	504											PI	#REF!		4										50				3							0
1475	505	25,11-10	M920	Ana Gamba	Oviedo	25,11-10	M920	Ana Gamba	Oviedo	Asoc, Apoyo lac, Materna Gijón		PD	#REF!		4.7						4.4															0
1476	506	25,11-10	M921	Cristina Rodriguez	Oviedo	25,11-10	M921	Cristina Rodriguez	Oviedo	Asoc, Apoyo lac, Materna Gijón		PD	#REF!		5.4																					0
1477	507											PI	#REF!		5.18				2.24			3.4														0
1478	508	25,11-10	M922	Miriam Ecija Pérez	Barcelona	25,11-10	M922	Miriam Ecija Pérez	Barcelona	I, Marcos		PD	#REF!		4.11					3.18																0
1479	509											PI	#REF!		3.63					4.4										3						0
148	510											PI	#REF!		5.04			2.9			3.9															0
1480	511	25,11-10	M923	Ariadna Liguerre Casals (1)	Barcelona	25,11-10	M923	Ariadna Liguerre Casals (1)	Barcelona	I, Marcos		PD	#REF!		4.4	3.44												2.28								0
1481	512											PI	#REF!		4.63									3.39794												0
1482	513											PI	#REF!		4.4					4.1		3.38														0
1483	514	25,11-10	M924	Sol García Galland	Barcelona	25,11-10	M924	Sol García Galland	Barcelona	I, Marcos		PD	#REF!		4.7												2.06									0
1484	515											PI	#REF!		4.4				2.52		4.12															0
1485	516	25,11-10	M926	Eva Gomariz Airó	Barcelona	25,11-10	M926	Eva Gomariz Airó	Barcelona	I, Marcos		PD	#REF!		4.6					3.9					150								850			850
1486	517											PI	#REF!		4.04					4.4	4.48															0
1487	518	25,11-10	M927	Silvia Calleja Sánchez	Barcelona	25,11-10	M927	Silvia Calleja Sánchez	Barcelona	I, Marcos		PD	#REF!		4.4					4.4		3.38														0
1488	519											PI	#REF!		4.7					4.8											150					0
1489	520	26,11-10	M929	Mª Angeles Garviz	Madrid	26,11-10	M929	Mª Angeles Garviz	Madrid	mariangarvizg@yahoo,es	pd	PD	#REF!		3.9						5.36						2									0
149	521	2009-10-01	M110	Sonia Maria Campos Diaz	Lugo	2009-10-01	M110	Sonia Maria Campos Diaz	Lugo	Matrona Lugo		PD	#REF!		4.95								3.27		50											0
1490	522											PI	#REF!		3.48						4.7									3.18						0
1491	523	26,11-10	M930	Sacramento Moreno	Madrid	26,11-10	M930	Sacramento Moreno	Madrid	sacrimhmh@hotmail,com	pd	PD	#REF!		4.4				2.4							2.54										0
1492	524											PI	#REF!		5.8						4.63			3.4												0
1493	525											PI	#REF!		3.93		4.44			4.54																0
1494	526	29,11-10	M932	Sandra Sequera	Madrid	29,11-10	M932	Sandra Sequera	Madrid	sequera81@yahoo,es	pd	PD	#REF!		4.9					4		3.4		3.59								300			2.05	0	2.05
1495	527											PI	#REF!		5.44	3.4												2.57								0
1496	528											PI	#REF!		4.24						3.91															0
1497	529	30,11-10	M936	Lourdes Rodriguez	Madrid	30,11-10	M936	Lourdes Rodriguez	Madrid	lourdes7rodriguez@gmail,com	pd	PD	#REF!		5.24														2.74							0
	Sum														2145.26	137.638	150.961	87.1	153.69	1069.2	880.38	259.91	111.36	211.681		285.003	64.48	50.61	156.35	87.88					23.98		23.98
	Abbreviations: Sepi, S.epidermidis; Saur, S. aureus; Shom, S. hominis; Slug, S.lugdunensis; other Staph, other staphylococcal species; Strmit, S. mitis/oralis; Strsal, S. salivarius; Strpar, S. parasanguinis; Strves, S. vestibularis; Other Strep, other streptococcal species; Ctub, Corynebacterium tuberculostearicum; Ckro, Corynebacterium kroppenstedtii; Other Coryn, other corynebacterial species;…
